# Supplementary material for: Overexpression of IFITM3 predicts the high risk of lymphatic metastatic recurrence in pN0 esophageal squamous cell carcinoma after Ivor-Lewis esophagectomy
Source: PeerJ. 2015 Oct 29;3:e1355. doi: 10.7717/peerj.1355 (PMC4631461; doi:10.7717/peerj.1355)
Supplement: Data S1 — Data about clinicopathological variables and recurrent status of ESCC patients. [file peerj-03-1355-s001.zip]

Archive with 1 entries (1 files):
- IFITM3 ┴▄░═╜ß╕┤╖ó - ╕▒▒╛.sav
